# Supplementary material for: Causes and Consequences of Coronavirus Spike Protein Variability
Source: Viruses. 2024 Jan 25;16(2):177. doi: 10.3390/v16020177 (PMC10892391; doi:10.3390/v16020177)
Supplement: Supplementary file 1 [file viruses-16-00177-s001.zip]

Archive with 1 entries (1 files):
- viruses-2789735-supplementary.xlsx
